# Supplementary material for: Myelin Disruption, Neuroinflammation, and Oxidative Stress Induced by Sulfite in the Striatum of Rats Are Mitigated by the pan-PPAR agonist Bezafibrate
Source: Cells. 2023 Jun 6;12(12):1557. doi: 10.3390/cells12121557 (PMC10296939; doi:10.3390/cells12121557)
Supplement: Supplementary file 1 [file cells-12-01557-s001.zip]

Archive with 1 entries (1 files):
- cells-2301116-supplementary.pdf
